# Supplementary material for: Therapeutic Potential of Chick Early Amniotic Fluid in Mitigating Ionizing-Radiation-Induced Damage
Source: Biomedicines. 2025 May 21;13(5):1253. doi: 10.3390/biomedicines13051253 (PMC12109126; doi:10.3390/biomedicines13051253)
Supplement: Supplementary file 1 [file biomedicines-13-01253-s001.zip]

Archive with 1 entries (1 files):
- biomedicines-3622814-supplementary.pdf
